# Supplementary material for: Affinity of Tannins to Cellulose: A Chromatographic Tool for Revealing Structure-Activity Patterns
Source: Molecules. 2023 Jul 13;28(14):5370. doi: 10.3390/molecules28145370 (PMC10384774; doi:10.3390/molecules28145370)
Supplement: Supplementary file 1 [file molecules-28-05370-s001.zip]

Archive with 1 entries (1 files):
- molecules-2454234-supplementary.pdf
